# Supplementary material for: Recombinant Thaumatin-Like Protein (rTLP) and Chitinase (rCHI) from Vitis vinifera as Models for Wine Haze Formation
Source: Molecules. 2022 Sep 28;27(19):6409. doi: 10.3390/molecules27196409 (PMC9573663; doi:10.3390/molecules27196409)
Supplement: Supplementary file 1 [file molecules-27-06409-s001.zip]

Archive with 1 entries (1 files):
- molecules-1929718-supplementary.pdf
